# Supplementary material for: Development and characteristics of novel sonosensitive liposomes for vincristine bitartrate
Source: Drug Deliv. 2019 Jul 11;26(1):724–31. doi: 10.1080/10717544.2019.1639845 (PMC6691763; doi:10.1080/10717544.2019.1639845)
Supplement: Supplemental Material [file IDRD_A_1639845_SM9330.zip]

Archive with 5 entries (5 files):
- Fig._S1.tif
- Fig._S2.tif
- Fig._S3.tif
- Fig._S4.tif
- Supporting_Information_R.docx
